# Supplementary material for: Genotypic and Phenotypic Diversity as a Function of CRISPR-Directed Gene Knock-Out of NRF2 in Pancreatic Adenocarcinoma Cells, a Feasibility Study
Source: Biomolecules. 2026 Jun 3;16(6):828. doi: 10.3390/biom16060828 (PMC13297238; doi:10.3390/biom16060828)
Supplement: Supplementary file 1 [file biomolecules-16-00828-s001.zip]

Archive with 1 entries (1 files):
- biomolecules-4289468-supplementary.pdf
